# Supplementary material for: The Relationship Between Microbiota, Nutrition, and Gastrointestinal Tract Symptoms in Patients with Systemic Sclerosis: A Systematic Review of the Literature
Source: Int J Mol Sci. 2025 Aug 8;26(16):7685. doi: 10.3390/ijms26167685 (PMC12386763; doi:10.3390/ijms26167685)
Supplement: Supplementary file 1 [file ijms-26-07685-s001.zip]

Archive with 1 entries (1 files):
- ijms-3700906-supplementary.pdf
